# Supplementary material for: Coronin 1C restricts endosomal branched actin to organize ER contact and endosome fission
Source: J Cell Biol. 2022 Jul 8;221(8):e202110089. doi: 10.1083/jcb.202110089 (PMC9274145; doi:10.1083/jcb.202110089)
Supplement: Table S1 — lists primers. [file JCB_202110089_TableS1.xlsx]

## Sheet: Sheet1
Primer Name	Sequence (5' to 3')
JS19	CCGGCTCGAGATGAGGCGAGTGGTACGACAGAG
JS29	GACCAGTGCTATGATGACATCGACGTTTCTCGTGTGACCTGG
JS30	CCAGGTCACACGAGAAACGTCGATGTCATCATAGCACTGGTC
JS31	CCTGATCAGCATCCCCGAGAAAACCACAGACACGG
JS32	CCGTGTCTGTGGTTTTCTCGGGGATGCTGATCAGG
JS34	CTGATCAGCATCCCCGAGGAAACCACAGACACGGCCAGT
JS35	ACTGGCCGTGTCTGTGGTTTCCTCGGGGATGCTGATCAG
JS36	CAAGCCCACTGCAAACGAGGAGTGCGACCTGATCAGC
JS37	GCTGATCAGGTCGCACTCCTCGTTTGCAGTGGGCTTG
JS41	CCTTGTCCTCCCTCTGCATAAAACCGGGCGCATCGACAAATCTTACCCTAC
JS42	GTAGGGTAAGATTTGTCGATGCGCCCGGTTTTATGCAGAGGGAGGACAAGG
JS43	CTATAAAAGACACAATCTGCAACCAGGACGAACGGATCTCCAAGTTAGAACAGCAGATG
JS44	CATCTGCTGTTCTAACTTGGAGATCCGTTCGTCCTGGTTGCAGATTGTGTCTTTTATAG
JS45	CGAGTGGTACGACAGAGTAAATTCCGCCACGTGTTTGGGCAAGCGGTG
JS46	CACCGCTTGCCCAAACACGTGGCGGAATTTACTCTGTCGTACCACTCG
JS47	GCACGGGTACATTCCAGGCAAAAATAGAGACCTGAAAGTCGTCAAGAAGAACATTCTGG
JS48	CCAGAATGTTCTTCTTGACGACTTTCAGGTCTCTATTTTTGCCTGGAATGTACCCGTGC
JS69	CATGACTCGAGATGGCTCAGGTGCAGCTGG
JS70	CATGGGTACCGGAGAACCTCCTCCACCGCTACC
JS73	CATGAAAGCTTCCATGACCTCTAGGAAGAAAGTGTTGCTGAAGG
JS74	TGATCGGTACCTCAGCAACTGCAGCTTTCTGCCG
JS75	CATGACCGGTATGGCAGAAATCGGTACTGGCTTTCC
JS76	CCAGGAGCTCCGCCGGAAATCTCGAGCGTCG
JS106	CATGACACCGGTCGGCAAGCCCATCCCCAACC
JS107	CTGGTCGCGGCCGCTCACTGCAGCTTTTCGGCAGACC
JS108	AATCGGATCCCGAATCTCATCCAACTTGGCTTCATTTTGCAC
JS109	CCGGaagcttATGACTGCAAACAAGAAGTGCGACC
JS110	GCCGGGGTACCGGGGCTGCTATCTTTGCCATCTGCTG
